# Supplementary material for: 40Ar/39Ar dating of Glacial Termination VI: constraints on the duration of Marine Isotopic Stage 13
Source: Sci Rep. 2017 Aug 21;7:8908. doi: 10.1038/s41598-017-08614-6 (PMC5566960; doi:10.1038/s41598-017-08614-6)
Supplement: Supplementary file 2 — Dataset 1 [file 41598_2017_8614_MOESM2_ESM.xls]

## Sheet: Foglio1
40Ar/39Ar dating of Glacial Termination VI: constraints on the duration of Marine Isotopic Stage 13
Fabrizio Marra1, Fabio Florindo1, Brian R. Jicha2
1 Istituto Nazionale di Geofisica e Vulcanologia, Rome, Italy
2 Department of Geoscience, University of Wisconsin-Madison, USA
Corresponding Author: Fabrizio Marra
Istituto Nazionale di Geofisica e Vulcanologia, Via di Vigna Murata 605, 00143 Rome, Italy
e-mail: fabrizio.marra@ingv.it
Supplementary Dataset #1 - FULL 40Ar/39Ar DATA

## Sheet: Supplementary data
Complete 40Ar/39Ar results
Laser - Single crystal fusion
Sample:	C5-SC			J-value:	0.0018217	2.2e-06	(2σ)
Material:	sanidine
	40Ar	± 2σ40	39Ar	±2σ39	37Ar	± 2σ37	36Ar	± 2σ36							Included in
File	(cps)	(cps)	(cps)	(cps)	(cps)	(cps)	(cps)	(cps)	40Ar*/39ArK	± 2σ	%40Ar*	Age (ka)	± 2σ (ka)	K/Ca	wtd. mean
NAC6597	134859	65.098	389011	122.658	4836.94	692.687	270.684	3.24724	0.139183	0.00250172	40.2017	463.978	8.33862	34.6285	ü
NAC6600	151043	65.1172	429826	132.884	9027.09	1064.29	308.253	3.40272	0.138228	0.00237675	39.3878	460.795	7.9221	20.5015	ü
NAC6603	80092.6	47.9551	289270	98.1183	3439.26	848.891	132.735	3.02678	0.140095	0.00313458	50.6649	467.017	10.448	36.2144	ü
NAC6606	215000	99.2157	907779	270.806	10855.5	843.344	298.624	3.80553	0.138849	0.00125917	58.7027	462.864	4.19702	36.0059	ü
NAC6609	109091	55.5865	348586	119.717	4897.98	526.588	193.977	3.88299	0.14719	0.0033295	47.0948	490.665	11.0976	30.6433
NAC6612	179357	102.344	746917	242.942	9505.54	617.617	255.295	3.25552	0.138365	0.00131114	57.6974	461.252	4.37025	33.8329	ü
NAC6615	366671	93.4399	489386	118.801	6576.01	671.81	989.736	5.69557	0.145768	0.00348485	19.481	485.925	11.6154	32.0429
NAC6618	104464	59.3233	359329	115.684	4949	864.203	184.045	4.0246	0.138167	0.00335066	47.5885	460.591	11.1683	31.262	ü
NAC6621	76423.3	54.6539	453449	166.111	4724.74	596.879	48.1164	2.51382	0.136959	0.00166177	81.3709	456.565	5.53898	41.3233	ü
NAC6624	119168	66.3802	493246	163.36	5424.84	752.902	172.591	3.62731	0.137278	0.00220183	56.896	457.63	7.33906	39.149	ü
											Weighted mean age (8 of 10):	461	2.1
Sample:	C2-SC			J-value:	0.0018217	2.2e-06	(2σ)
Material:	sanidine
	40Ar	± 2σ40	39Ar	±2σ39	37Ar	± 2σ37	36Ar	± 2σ36							Included in
File	(cps)	(cps)	(cps)	(cps)	(cps)	(cps)	(cps)	(cps)	40Ar*/39ArK	± 2σ	%40Ar*	Age (ka)	± 2σ (ka)	K/Ca	wtd. Mean
NAC6627	43607.9	40.1617	262149	56.287	1132.5	571.831	14.7581	2.12796	0.149143	0.00243153	89.7764	497.175	8.10453	99.6681	ü
NAC6630	125851	77.8538	476641	166.073	8541.47	634.799	184.811	3.30876	0.148955	0.00208131	56.4888	496.548	6.9372	24.0271	ü
NAC6633	99354.5	58.6942	589160	225.711	7094.6	571.256	39.0175	2.41349	0.149079	0.00122958	88.5196	496.964	4.09832	35.756	ü
NAC6636	113808	68.7932	659223	240.683	6330.88	660.425	51.9264	2.19223	0.149144	0.00100216	86.5048	497.179	3.34029	44.8345	ü
NAC6639	30629.9	29.1262	166383	61.8164	1823.59	653.204	20.9396	2.35921	0.146651	0.00424334	79.7668	488.869	14.1435	39.2849	ü
NAC6642	69808.9	50.0576	400223	148.921	10745.4	878.404	38.3581	2.41499	0.1472	0.00181301	84.5028	490.701	6.04295	16.0368	ü
NAC6645	120307	61.2251	386877	118.742	11682.8	869.883	207.61	2.92679	0.152401	0.0022707	49.0728	508.035	7.56842	14.2582
NAC6648	52635.2	40.779	315777	114.374	3902.54	495.426	18.3624	2.24897	0.149562	0.00213191	89.8466	498.572	7.10586	34.84	ü
NAC6651	81250.1	49.6345	526930	192.452	6844.91	649.636	12.1755	2.05241	0.147588	0.00117058	95.8419	491.992	3.90168	33.1459	ü
NAC6654	187127	81.41	668339	207.844	10383.7	611.38	286.246	3.5924	0.152603	0.00161173	54.5756	508.71	5.37204	27.7132
											Weighted mean age (8 of 10):	495.3	2.5
Sample:	NCR-4			J-value:	0.0018217	2.2e-06	(2σ)
Material:	sanidine
	40Ar	± 2σ40	39Ar	±2σ39	37Ar	± 2σ37	36Ar	± 2σ36							Included in
File	(cps)	(cps)	(cps)	(cps)	(cps)	(cps)	(cps)	(cps)	40Ar*/39ArK	± 2σ	%40Ar*	Age (ka)	± 2σ (ka)	K/Ca	wtd. Mean
NAC6689	112100	63.7989	508660	152.575	7011.88	876.91	111.787	2.26585	0.155113	0.00134279	70.477	517.075	4.4756	31.2348	ü
NAC6692	163450	89.7205	833071	231.621	10110.4	721.572	118.125	2.57084	0.154081	0.000930588	78.6369	513.636	3.10171	35.4779	ü
NAC6695	213401	98.884	1.11274e+06	264.16	18400.3	898.847	141.39	2.50548	0.154405	0.000681779	80.6189	514.716	2.27241	26.0384	ü
NAC6698	85112	52.6572	376512	114.315	4871.32	755.941	90.5287	3.02425	0.154545	0.00240531	68.4575	515.182	8.01706	33.2796	ü
NAC6701	180547	73.493	695990	189.863	7676.12	673.718	243.446	2.85671	0.155104	0.00123309	59.8707	517.045	4.10997	39.0399	ü
NAC6704	159591	380.783	694141	197.545	15597.1	797.96	176.735	4.20098	0.154927	0.00188926	67.4748	516.455	6.29702	19.1623	ü
NAC6707	96373.6	52.5833	503806	161.302	6899.92	616.71	62.3965	3.22593	0.154651	0.00191546	80.9537	515.535	6.38437	31.4388	ü
NAC6710	179971	89.3033	787827	227.078	9957.14	672.293	193.857	3.34872	0.155228	0.00127606	68.0416	517.457	4.2532	34.0677	ü
NAC6713	315538	91.344	701397	169.286	8541.82	759.967	597.214	4.11914	0.19582	0.00176236	43.586	652.747	5.87363	35.3557
NAC6716	170938	79.256	740404	213.945	10480.4	569.81	187.008	3.52567	0.155834	0.00142683	67.5881	519.478	4.75571	30.4183	ü
											Weighted mean age (9 of 10):	515.7	1.3
Sample:	NCR-1			J-value:	0.00052348	5.7e-07	(2σ)
Material:	sanidine
	40Ar	± 2σ40	39Ar	±2σ39	37Ar	± 2σ37	36Ar	± 2σ36							Included in
File	(cps)	(cps)	(cps)	(cps)	(cps)	(cps)	(cps)	(cps)	40Ar*/39ArK	± 2σ	%40Ar*	Age (ka)	± 2σ (ka)	K/Ca	wtd. Mean
NAE2687	84344.5	40.3372	100686	47.8821	1112.54	74.0797	102.709	2.95615	0.533477	0.00878529	63.6834	511.121	8.41596	38.9154
NAE2690	40073.2	24.7513	73955.3	39.2358	805.733	97.1587	3.74981	1.43791	0.527045	0.00582255	97.2657	504.96	5.5778	39.4679
NAE2693	17291.2	18.8199	30354.7	26.471	339.286	97.3609	2.85653	2.17316	0.541893	0.0213909	95.1282	519.183	20.4915	38.4703
NAE2696	58815.8	32.5395	108918	48.4816	1229.48	140.661	4.14738	1.4567	0.528987	0.00401271	97.9601	506.82	3.84403	38.093
NAE2699	197678	59.5393	106364	45.8755	1160.89	118.768	468.145	3.94901	0.544763	0.0111425	29.3117	521.933	10.6741	39.3976
NAE2702	49701.5	27.1605	74609.7	36.9732	1155.05	105.139	33.4133	1.61335	0.533136	0.00647599	80.0312	510.795	6.20374	27.7753
NAE2705	81996.4	34.4291	96131.7	45.6757	1080.3	107.565	106.274	1.88709	0.523254	0.00588849	61.3452	501.328	5.64097	38.2638	ü
NAE2708	62631.9	31.7637	113490	48.6753	1179.41	133.452	11.7245	1.35668	0.521311	0.00358905	94.4622	499.467	3.43819	41.3772	ü
NAE2711	292268	79.8617	103234	48.7916	1319.16	101.448	795.747	5.73704	0.530239	0.0166995	18.7287	508.02	15.9975	33.6503
NAE2714	45053.6	27.5632	62081.7	37.8089	926.524	91.8645	41.3114	1.62007	0.527689	0.00781813	72.7122	505.577	7.48948	28.8118
NAE2717	62667.4	31.5383	117148	49.2912	1572.9	93.0918	6.5496	1.16964	0.518777	0.00300217	96.9773	497.039	2.87598	32.0256	ü
NAE2720	52854.2	28.8786	93307	38.6584	1179.96	97.4713	15.4354	1.80094	0.51753	0.00577628	91.3622	495.845	5.5335	34.0026	ü
NAE2723	51427.4	28.3592	90230.4	42.62	1008.08	114.921	12.7691	1.56563	0.528053	0.00519799	92.6473	505.925	4.97949	38.4877
NAE2726	65058.8	31.0888	91755.2	40.1472	1196.42	121.045	58.1778	1.53533	0.52024	0.00501864	73.3711	498.441	4.80769	32.9769	ü
NAE2729	52566.8	31.0756	94093.8	38.4445	1191.2	105.863	12.5789	1.41906	0.519217	0.00452145	92.9383	497.46	4.33141	33.9658	ü
NAE2732	43264.3	27.546	69052.3	41.2413	1137.35	136.577	24.9316	1.45984	0.519516	0.00633783	82.9169	497.748	6.07144	26.1064	ü
											weighted mean age (7 of 16):	498.1	1.6
The values in this table have been corrected for instrument background, source mass bias, detector efficiency, and decay of 37Ar and 39Ar
Instrument:	Noblesse 5-collector mass spectrometer
Standard:	Alder Creek rhyolite sanidine
Standard age (Ma):	1.1864	0.0012	Rivera et al. (2013); Jicha et al. (2016)
Atmospheric argon ratios
40Ar/36Ar	298.56	0.31	Lee et al. (2006)
38Ar/36Ar	0.1885	0.0003	Lee et al. (2006)
Interfering isotope production ratios
(40Ar/39Ar)K	0.00054	0.00014	Jicha & Brown (2014)
(38Ar/39Ar)K	0.0121	2e-05	Jicha & Brown (2014)
(39Ar/37Ar)Ca	0.000695	9e-06	Renne et al. (2013)
(38Ar/37Ar)Ca	1.96e-05	8e-07	Renne et al. (2013)
(36Ar/37Ar)Ca	0.000265	2.2e-05	Renne et al. (2013)
Decay constants
l40Ar	(0.580 ± 0.014) x 10-10 a-1		Min et al. (2000)
lB-	(4.884 ± 0.099) x 10-10 a-1		Min et al. (2000)
39Ar	(2.58 ± 0.03) x 10-3 a-1		Stoenner et al. (1965)
37Ar	(8.23 ± 0.042) x 10-4 h-1		Stoenner et al. (1965)
36Cl	(2.303 ± 0.046) x 10-6 a-1
