# Supplementary material for: 40Ar/39Ar dating of Glacial Termination VI: constraints on the duration of Marine Isotopic Stage 13
Source: Sci Rep. 2017 Aug 21;7:8908. doi: 10.1038/s41598-017-08614-6 (PMC5566960; doi:10.1038/s41598-017-08614-6)
Supplement: Supplementary file 3 — Dataset 2 [file 41598_2017_8614_MOESM3_ESM.xls]

## Sheet: Foglio1
40Ar/39Ar dating of Glacial Termination VI: constraints on the duration of Marine Isotopic Stage 13
Fabrizio Marra1, Fabio Florindo1, Brian R. Jicha2
1 Istituto Nazionale di Geofisica e Vulcanologia, Rome, Italy
2 Department of Geoscience, University of Wisconsin-Madison, USA
Corresponding Author: Fabrizio Marra
Istituto Nazionale di Geofisica e Vulcanologia, Via di Vigna Murata 605, 00143 Rome, Italy
e-mail: fabrizio.marra@ingv.it
Supplementary Dataset #2 - FULL GEOCHEMICAL DATA AND QUALITY CONTROL

## Sheet: Results
Report Number: A16-08090
Report Date: 12/9/2016
Analyte Symbol	SiO2	Al2O3	Fe2O3(T)	MnO	MgO	CaO	Na2O	K2O	TiO2	P2O5	LOI	Total	Sc	Be	V	Ba	Sr	Y	Zr	Cr	Co	Ni	Cu	Zn	Ga	Ge	As	Rb	Nb	Mo	Ag	In	Sn	Sb	Cs	La	Ce	Pr	Nd	Sm	Eu	Gd	Tb	Dy	Ho	Er	Tm	Yb	Lu
Unit Symbol	%	%	%	%	%	%	%	%	%	%	%	%	ppm	ppm	ppm	ppm	ppm	ppm	ppm	ppm	ppm	ppm	ppm	ppm	ppm	ppm	ppm	ppm	ppm	ppm	ppm	ppm	ppm	ppm	ppm	ppm	ppm	ppm	ppm	ppm	ppm	ppm	ppm	ppm	ppm	ppm	ppm	ppm	ppm
Detection Limit	0.01	0.01	0.01	0.001	0.01	0.01	0.01	0.01	0.001	0.01		0.01	1	1	5	2	2	1	2	20	1	20	10	30	1	1	5	2	1	2	0.5	0.2	1	0.5	0.5	0.1	0.1	0.05	0.1	0.1	0.05	0.1	0.1	0.1	0.1	0.1	0.05	0.1	0.01
Analysis Method	FUS-ICP	FUS-ICP	FUS-ICP	FUS-ICP	FUS-ICP	FUS-ICP	FUS-ICP	FUS-ICP	FUS-ICP	FUS-ICP	FUS-ICP	FUS-ICP	FUS-ICP	FUS-ICP	FUS-ICP	FUS-ICP	FUS-ICP	FUS-ICP	FUS-ICP	FUS-MS	FUS-MS	FUS-MS	FUS-MS	FUS-MS	FUS-MS	FUS-MS	FUS-MS	FUS-MS	FUS-MS	FUS-MS	FUS-MS	FUS-MS	FUS-MS	FUS-MS	FUS-MS	FUS-MS	FUS-MS	FUS-MS	FUS-MS	FUS-MS	FUS-MS	FUS-MS	FUS-MS	FUS-MS	FUS-MS	FUS-MS	FUS-MS	FUS-MS	FUS-MS
CS3	55.94	13.83	6.13	0.161	1.95	3.65	3.04	1.37	0.679	0.21	12.99	99.94	14	9	106	920	465	24	328	60	16	30	40	70	17	1	18	415	18	< 2	< 0.5	< 0.2	4	1.2	40.9	100	203	22.1	79.6	14	2.8	9.1	1.2	5.5	0.9	2.4	0.31	1.8	0.29
MG2	69.62	10.24	5.28	0.043	1.46	2.75	1.12	2.24	0.426	0.12	7.2	100.5	10	7	165	820	519	17	199	80	10	30	20	50	12	2	6	165	11	< 2	< 0.5	< 0.2	2	1.1	8.7	49.2	91.7	10.5	40.1	7.5	1.64	5.5	0.7	3.6	0.6	1.6	0.23	1.5	0.22
CS2	54.47	16.46	5.37	0.127	1.85	2.9	3.06	2.29	0.623	0.23	12.3	99.68	9	10	109	1661	968	31	340	60	14	30	40	90	20	1	15	431	20	< 2	< 0.5	< 0.2	4	1.9	45.6	116	218	22.9	81.4	13	2.79	9.2	1.2	6.1	1.1	2.8	0.41	2.7	0.41
[truncated: 8 more columns]

## Sheet: QC
Report Number: A16-08090
Report Date: 12/9/2016
Analyte Symbol	SiO2	Al2O3	Fe2O3(T)	MnO	MgO	CaO	Na2O	K2O	TiO2	P2O5	Sc	Be	V	Ba	Sr	Y	Zr	Cr	Co	Ni	Cu	Zn	Ga	Ge	As	Rb	Nb	Mo	Ag	In	Sn	Sb	Cs	La	Ce	Pr	Nd	Sm	Eu	Gd	Tb	Dy	Ho	Er	Tm	Yb	Lu	Hf	Ta
Unit Symbol	%	%	%	%	%	%	%	%	%	%	ppm	ppm	ppm	ppm	ppm	ppm	ppm	ppm	ppm	ppm	ppm	ppm	ppm	ppm	ppm	ppm	ppm	ppm	ppm	ppm	ppm	ppm	ppm	ppm	ppm	ppm	ppm	ppm	ppm	ppm	ppm	ppm	ppm	ppm	ppm	ppm	ppm	ppm	ppm
Detection Limit	0.01	0.01	0.01	0.001	0.01	0.01	0.01	0.01	0.001	0.01	1	1	5	2	2	1	2	20	1	20	10	30	1	1	5	2	1	2	0.5	0.2	1	0.5	0.5	0.1	0.1	0.05	0.1	0.1	0.05	0.1	0.1	0.1	0.1	0.1	0.05	0.1	0.01	0.2	0.1
Analysis Method	FUS-ICP	FUS-ICP	FUS-ICP	FUS-ICP	FUS-ICP	FUS-ICP	FUS-ICP	FUS-ICP	FUS-ICP	FUS-ICP	FUS-ICP	FUS-ICP	FUS-ICP	FUS-ICP	FUS-ICP	FUS-ICP	FUS-ICP	FUS-MS	FUS-MS	FUS-MS	FUS-MS	FUS-MS	FUS-MS	FUS-MS	FUS-MS	FUS-MS	FUS-MS	FUS-MS	FUS-MS	FUS-MS	FUS-MS	FUS-MS	FUS-MS	FUS-MS	FUS-MS	FUS-MS	FUS-MS	FUS-MS	FUS-MS	FUS-MS	FUS-MS	FUS-MS	FUS-MS	FUS-MS	FUS-MS	FUS-MS	FUS-MS	FUS-MS	FUS-MS
NIST 694 Meas	11.37	1.9	0.74	0.013	0.33	42.46	0.89	0.54	0.117	30.19			1622
NIST 694 Cert	11.2	1.8	0.79	0.0116	0.33	43.6	0.86	0.51	0.11	30.2			1740
DNC-1 Meas	47.69	18.69	10.15	0.148	10.06	11.61	1.92	0.22	0.494	0.07	31		154	108	146	15	36	280	56	240	100	70	15									1		3.8			5		0.62							2.1
DNC-1 Cert	47.15	18.34	9.97	0.150	10.13	11.49	1.890	0.234	0.480	0.070	31		148	118	144.0	18.0	38	270	57	247	100	70	15									0.96		3.6			5.20		0.59							2.0
GBW 07113 Meas	73.07	12.94	3.18	0.139	0.14	0.6	2.51	5.45	0.28	0.03	6	4	< 5	502	41	45	404
GBW 07113 Cert	72.8	13	3.21	0.14	0.16	0.59	2.57	5.43	0.3	0.05	5	4	5	506	43	43	403
LKSD-3 Meas																		90	30	50	30	150			26	73		< 2	3		2	1.2	2.4	49	93.8		45.2	8.2	1.5			5				2.9	0.44		0.6
LKSD-3 Cert																		87	30	47	35	152			27	78		2	2.7		3	1.3	2.3	52	90		44	8	1.5			4.9				2.7	0.4		0.7
TDB-1 Meas																		250		100	330	160				21								17.3	38.3		24.1		1.9							3.1
TDB-1 Cert																		251		92	323	155				23								17	41		23		2.1							3.4
W-2a Meas	53.07	15.43	11.04	0.167	6.26	11.18	2.22	0.62	1.097	0.14	36	< 1	271	176	198	19	87	90	43	70	110	80	18	1	< 5	20		< 2				0.7	0.9	10.5	22.5		12.8	3.2	1			3.6				1.9			0.5
W-2a Cert	52.4	15.4	10.7	0.163	6.37	10.9	2.14	0.626	1.06	0.13	36	1.3	262	182	190	24	94	92	43	70	110	80	17	1	1.2	21		0.6				0.79	0.99	10	23		13	3.3	1			3.6				2.1			0.5
SY-4 Meas	49.67	20.11	6.03	0.106	0.49	8.01	6.89	1.64	0.276	0.13	2	3	7	341	1196	115	521
SY-4 Cert	49.9	20.69	6.21	0.108	0.54	8.05	7.10	1.66	0.287	0.131	1.1	2.6	8.0	340	1191	119	517
CTA-AC-1 Meas																						40												> 2000	> 3000		1120	173	47.6	135	14.8					11.6	1.18		2.5
CTA-AC-1 Cert																						38.0												2176	3326		1087	162	46.7	124	13.9					11.4	1.08		2.65
BIR-1a Meas	48.31	15.78	11.45	0.172	9.61	13.6	1.81	0.02	0.978	0.03	43	< 1	330	8	110	14	18	410	50	180	120	80	17											0.7	2.1		2.3	1.1	0.52	2		4				1.8	0.3	0.6
BIR-1a Cert	47.96	15.50	11.30	0.175	9.700	13.30	1.82	0.030	0.96	0.021	44	0.58	310	6	110	16	18	370	52	170	125	70	16											0.63	1.9		2.5	1.1	0.55	2.0		4				1.7	0.3	0.60
NCS DC86312 Meas																																		> 2000	187		1670			246	33.4	192	36.3	101	14.1	92.7	12.5
NCS DC86312 Cert																																		2360	190		1600			225.0	34.6	183	36	96.2	15.1	87.79	11.96
NCS DC70009 (GBW07241) Meas																			4		970	100	18	10	65	510			2	1	> 1000		42.1	24.1	61.4	8.1	33.1	13		15.6	3.1	21.5	4.3	14.3	2.4		2.4
NCS DC70009 (GBW07241) Cert																			3.7		960	100	16.5	11.2	69.9	500			1.8	1.3	1701		41	23.7	60.3	7.9	32.9	12.5		14.8	3.3	20.7	4.5	13.4	2.2		2.4
OREAS 100a (Fusion) Meas																			17		170							24						271	497	48.7	156	24.6	3.71	21.7	3.6	23.8	5.1	16	2.39	16	2.21
OREAS 100a (Fusion) Cert																			18.1		169							24.1						260	463	47.1	152	23.6	3.71	23.6	3.80	23.2	4.81	14.9	2.31	14.9	2.26
OREAS 101a (Fusion) Meas																			48		440							20						860	1500	139	417	52.1	8.42		5.4	33.8	6.7	20.9	3		2.58
OREAS 101a (Fusion) Cert																			48.8		434							21.9						816	1396	134	403	48.8	8.06		5.92	33.3	6.46	19.5	2.90		2.66
OREAS 101b (Fusion) Meas																			45		420							20						787		124	384	49	8		5.2	30.9	6.2	18.8	2.59	17.9	2.51
OREAS 101b (Fusion) Cert																			47		416							20.9						789		127	378	48	7.77		5.37	32.1	6.34	18.7	2.66	17.6	2.58
JR-1 Meas																				< 20		30	17	2	16	251	15	3		< 0.2	3	1.1	20.4	20.7	48.7	6.1	23.9	5.7	0.28		1				0.64	4.7	0.72	4.2	2
JR-1 Cert																				1.67		30.6	16.1	1.88	16.3	257	15.2	3.25		0.028	2.86	1.19	20.8	19.7	47.2	5.58	23.3	6.03	0.30		1.01				0.67	4.55	0.71	4.51	1.86
Method Blank																		< 20	< 1	< 20	< 10	< 30	< 1	< 1	< 5	< 2	< 1	< 2	< 0.5	< 0.2	< 1	< 0.5	< 0.5	< 0.1	< 0.1	< 0.05	< 0.1	< 0.1	< 0.05	< 0.1	< 0.1	< 0.1	< 0.1	< 0.1	< 0.05	< 0.1	< 0.01	< 0.2	< 0.1
[truncated: 6 more columns]

## Sheet: Results (2)
Report Number: A17-00774
Report Date: 28/2/2017
Analyte Symbol	SiO2	Al2O3	Fe2O3(T)	MnO	MgO	CaO	Na2O	K2O	TiO2	P2O5	LOI	Total	Sc	Be	V	Ba	Sr	Y	Zr	Cr	Co	Ni	Cu	Zn	Ga	Ge	As	Rb	Nb	Mo	Ag	In	Sn	Sb	Cs	La	Ce	Pr	Nd	Sm	Eu	Gd	Tb	Dy	Ho	Er	Tm	Yb	Lu
Unit Symbol	%	%	%	%	%	%	%	%	%	%	%	%	ppm	ppm	ppm	ppm	ppm	ppm	ppm	ppm	ppm	ppm	ppm	ppm	ppm	ppm	ppm	ppm	ppm	ppm	ppm	ppm	ppm	ppm	ppm	ppm	ppm	ppm	ppm	ppm	ppm	ppm	ppm	ppm	ppm	ppm	ppm	ppm	ppm
Detection Limit	0.01	0.01	0.01	0.001	0.01	0.01	0.01	0.01	0.001	0.01		0.01	1	1	5	2	2	1	2	20	1	20	10	30	1	1	5	2	1	2	0.5	0.2	1	0.5	0.5	0.1	0.1	0.05	0.1	0.1	0.05	0.1	0.1	0.1	0.1	0.1	0.05	0.1	0.01
Analysis Method	FUS-ICP	FUS-ICP	FUS-ICP	FUS-ICP	FUS-ICP	FUS-ICP	FUS-ICP	FUS-ICP	FUS-ICP	FUS-ICP	FUS-ICP	FUS-ICP	FUS-ICP	FUS-ICP	FUS-ICP	FUS-ICP	FUS-ICP	FUS-ICP	FUS-ICP	FUS-MS	FUS-MS	FUS-MS	FUS-MS	FUS-MS	FUS-MS	FUS-MS	FUS-MS	FUS-MS	FUS-MS	FUS-MS	FUS-MS	FUS-MS	FUS-MS	FUS-MS	FUS-MS	FUS-MS	FUS-MS	FUS-MS	FUS-MS	FUS-MS	FUS-MS	FUS-MS	FUS-MS	FUS-MS	FUS-MS	FUS-MS	FUS-MS	FUS-MS	FUS-MS
CR-1	45.66	19.3	8.43	0.131	1.8	3.71	1.13	1.08	0.87	0.43	17.51	100	9	14	186	2897	585	46	505	40	20	50	50	90	25	2	37	356	46	< 2	1.7	< 0.2	5	2.3	32.1	209	402	41.3	140	23.2	4.64	15	2	9.9	1.8	4.7	0.63	4	0.58
CH-LAM	48.96	17.71	6.92	0.09	2.25	6.85	4.47	1.66	0.727	0.59	8.66	98.89	8	11	162	1831	1023	34	454	< 20	19	< 20	60	80	21	2	16	581	26	< 2	1.3	< 0.2	6	1.4	51.1	202	379	40.8	143	24	4.66	14.9	1.7	8.4	1.4	3.5	0.46	2.8	0.39
CH-TGPP	49.93	17.58	6.55	0.105	2.41	7.02	4.7	1.86	0.705	0.55	8.64	100.1	8	10	182	2076	1138	33	449	< 20	20	< 20	50	80	21	1	16	601	25	< 2	0.9	< 0.2	6	1.9	54.3	194	359	38.3	137	22.5	4.46	14.1	1.7	8	1.3	3.4	0.43	2.6	0.39
[truncated: 8 more columns]

## Sheet: QC (2)
Report Number: A17-00774
Report Date: 28/2/2017
Analyte Symbol	SiO2	Al2O3	Fe2O3(T)	MnO	MgO	CaO	Na2O	K2O	TiO2	P2O5	Sc	Be	V	Ba	Sr	Y	Zr	Cr	Co	Ni	Cu	Zn	Ga	Ge	As	Rb	Nb	Mo	Ag	In	Sn	Sb	Cs	La	Ce	Pr	Nd	Sm	Eu	Gd	Tb	Dy	Ho	Er	Tm	Yb	Lu	Hf	Ta
Unit Symbol	%	%	%	%	%	%	%	%	%	%	ppm	ppm	ppm	ppm	ppm	ppm	ppm	ppm	ppm	ppm	ppm	ppm	ppm	ppm	ppm	ppm	ppm	ppm	ppm	ppm	ppm	ppm	ppm	ppm	ppm	ppm	ppm	ppm	ppm	ppm	ppm	ppm	ppm	ppm	ppm	ppm	ppm	ppm	ppm
Detection Limit	0.01	0.01	0.01	0.001	0.01	0.01	0.01	0.01	0.001	0.01	1	1	5	2	2	1	2	20	1	20	10	30	1	1	5	2	1	2	0.5	0.2	1	0.5	0.5	0.1	0.1	0.05	0.1	0.1	0.05	0.1	0.1	0.1	0.1	0.1	0.05	0.1	0.01	0.2	0.1
Analysis Method	FUS-ICP	FUS-ICP	FUS-ICP	FUS-ICP	FUS-ICP	FUS-ICP	FUS-ICP	FUS-ICP	FUS-ICP	FUS-ICP	FUS-ICP	FUS-ICP	FUS-ICP	FUS-ICP	FUS-ICP	FUS-ICP	FUS-ICP	FUS-MS	FUS-MS	FUS-MS	FUS-MS	FUS-MS	FUS-MS	FUS-MS	FUS-MS	FUS-MS	FUS-MS	FUS-MS	FUS-MS	FUS-MS	FUS-MS	FUS-MS	FUS-MS	FUS-MS	FUS-MS	FUS-MS	FUS-MS	FUS-MS	FUS-MS	FUS-MS	FUS-MS	FUS-MS	FUS-MS	FUS-MS	FUS-MS	FUS-MS	FUS-MS	FUS-MS	FUS-MS
NIST 694 Meas	11.37	1.91	0.74	0.013	0.34	42.77	0.86	0.55	0.118	30.2			1616
NIST 694 Cert	11.2	1.8	0.79	0.0116	0.33	43.6	0.86	0.51	0.11	30.2			1740
DNC-1 Meas	47.8	18.45	9.98	0.146	10.18	11.51	1.91	0.22	0.48	0.07	31		155	104	142	14	38	280	54	250	100	60				4						0.9		3.4			4.8		0.56							1.8
DNC-1 Cert	47.15	18.34	9.97	0.150	10.13	11.49	1.890	0.234	0.480	0.070	31		148	118	144.0	18.0	38	270	57	247	100	70				5						0.96		3.6			5.20		0.59							2.0
GBW 07113 Meas	72.24	12.86	3.18	0.142	0.14	0.6	2.48	5.42	0.269	0.04	5	4	5	498	39	44	401
GBW 07113 Cert	72.8	13	3.21	0.14	0.16	0.59	2.57	5.43	0.3	0.05	5	4	5	506	43	43	403
LKSD-3 Meas																		80	30	50	30	160			25	75		< 2	2.6		3		2.5	53.2	88.6		39.9	7.8			0.9	4.5				2.6	0.37	4.5	0.8
LKSD-3 Cert																		87	30	47	35	152			27	78		2	2.7		3		2.3	52	90		44	8			1	4.9				2.7	0.4	4.8	0.7
TDB-1 Meas																		250		90	320	150												17.1	39.7		23.8		2							3.3
TDB-1 Cert																		251		92	323	155												17	41		23		2.1							3.4
W-2a Meas	52.92	15.02	10.4	0.165	6.24	10.98	2.22	0.62	1.072	0.12	35	< 1	271	172	191	18	86	90	43	70	110	80	17	2		20	8	< 2					1	10.8	23.3		12.7	3.3			0.6	3.9	0.8	2.5	0.37	2.1	0.32	2.5	0.5
W-2a Cert	52.4	15.4	10.7	0.163	6.37	10.9	2.14	0.626	1.06	0.13	36	1.3	262	182	190	24	94	92	43	70	110	80	17	1		21	7.9	0.6					0.99	10	23		13	3.3			0.63	3.6	0.76	2.5	0.38	2.1	0.33	2.6	0.5
SY-4 Meas	50.77	20.93	6.07	0.106	0.51	8.14	6.94	1.66	0.286	0.14	1	3	9	344	1222	115	531
SY-4 Cert	49.9	20.69	6.21	0.108	0.54	8.05	7.10	1.66	0.287	0.131	1.1	2.6	8.0	340	1191	119	517
CTA-AC-1 Meas																					60	40												> 2000	> 3000		1100	155	44.9	115	13.7						1.02	1.2	2.7
CTA-AC-1 Cert																					54.0	38.0												2176	3326		1087	162	46.7	124	13.9						1.08	1.13	2.65
BIR-1a Meas	47.68	16.46	11.55	0.173	9.85	13.58	1.82	0.02	1.017	0.03	44	< 1	329	6	110	13	13	380	51	170	130	70	15											0.7	2		2.5	1.1	0.52	1.9		3.6				1.7		0.6
BIR-1a Cert	47.96	15.50	11.30	0.175	9.700	13.30	1.82	0.030	0.96	0.021	44	0.58	310	6	110	16	18	370	52	170	125	70	16											0.63	1.9		2.5	1.1	0.55	2.0		4				1.7		0.60
NCS DC86312 Meas																																		> 2000	181		1560			219	32.9	179	32.9	95.1	14.5	84.4	11.7
NCS DC86312 Cert																																		2360	190		1600			225.0	34.6	183	36	96.2	15.1	87.79	11.96
NCS DC70009 (GBW07241) Meas																			4		960	90	16	11	68	487			1.6	1	> 1000	3	37.2	23.2	59.1			11.6		14.4	3.1	19.5		12.6	2	15
NCS DC70009 (GBW07241) Cert																			3.7		960	100	16.5	11.2	69.9	500			1.8	1.3	1701	3.1	41	23.7	60.3			12.5		14.8	3.3	20.7		13.4	2.2	14.9
OREAS 100a (Fusion) Meas																			17		160							23						247	466	43.6	145	21.6	3.38		4	22.9	4.7	14.7	2.15	14	2.3
OREAS 100a (Fusion) Cert																			18.1		169							24.1						260	463	47.1	152	23.6	3.71		3.80	23.2	4.81	14.9	2.31	14.9	2.26
OREAS 101a (Fusion) Meas																			51		460							21						797	1310	126	391	44.9	7.98	41.4	6.3	32.3			2.8	16.6	2.6
OREAS 101a (Fusion) Cert																			48.8		434							21.9						816	1396	134	403	48.8	8.06	43.4	5.92	33.3			2.90	17.5	2.66
OREAS 101b (Fusion) Meas																			45		410							20						802	1380	127	382	50	8.12			32.3	6.3	19	2.75	18	2.75
OREAS 101b (Fusion) Cert																			47		416							20.9						789	1331	127	378	48	7.77			32.1	6.34	18.7	2.66	17.6	2.58
JR-1 Meas																				< 20		30	17	2	17	250	14	3		< 0.2	3		19.8	20.3	48.3	6	24.1	5.7	0.27		0.9	6	1.2	3.7	0.64	4.9	0.72	4.3	2
JR-1 Cert																				1.67		30.6	16.1	1.88	16.3	257	15.2	3.25		0.028	2.86		20.8	19.7	47.2	5.58	23.3	6.03	0.30		1.01	5.69	1.11	3.61	0.67	4.55	0.71	4.51	1.86
Method Blank	< 0.01	< 0.01	0.01	0.002	< 0.01	< 0.01	< 0.01	< 0.01	< 0.001	0.01	< 1	< 1	< 5	< 2	< 2	5	< 2	< 20	< 1	< 20	< 10	< 30	< 1	< 1	< 5	< 2	< 1	< 2	< 0.5	< 0.2	< 1	< 0.5	< 0.5	< 0.1	< 0.1	< 0.05	< 0.1	< 0.1	< 0.05	< 0.1	< 0.1	< 0.1	< 0.1	< 0.1	< 0.05	< 0.1		< 0.2	< 0.1
Method Blank																		< 20	< 1	< 20	< 10	< 30	< 1	< 1	< 5	< 2	< 1	< 2	< 0.5	< 0.2	< 1	< 0.5	< 0.5	< 0.1	< 0.1	< 0.05	< 0.1	< 0.1	< 0.05	< 0.1	< 0.1	< 0.1	< 0.1	< 0.1	< 0.05	< 0.1	< 0.01	< 0.2	< 0.1
[truncated: 6 more columns]

## Sheet: Results (3)
Report Number: A16-00440
Report Date: 10/2/2016
Analyte Symbol	SiO2	Al2O3	Fe2O3(T)	MnO	MgO	CaO	Na2O	K2O	TiO2	P2O5	LOI	Total	Sc	Be	V	Ba	Sr	Y	Zr	Cr	Co	Ni	Cu	Zn	Ga	Ge	As	Rb	Nb	Mo	Ag	In	Sn	Sb	Cs	La	Ce	Pr	Nd	Sm	Eu	Gd	Tb	Dy	Ho	Er	Tm	Yb	Lu
Unit Symbol	%	%	%	%	%	%	%	%	%	%	%	%	ppm	ppm	ppm	ppm	ppm	ppm	ppm	ppm	ppm	ppm	ppm	ppm	ppm	ppm	ppm	ppm	ppm	ppm	ppm	ppm	ppm	ppm	ppm	ppm	ppm	ppm	ppm	ppm	ppm	ppm	ppm	ppm	ppm	ppm	ppm	ppm	ppm
Detection Limit	0.01	0.01	0.01	0.001	0.01	0.01	0.01	0.01	0.001	0.01		0.01	1	1	5	2	2	1	2	20	1	20	10	30	1	1	5	2	1	2	0.5	0.2	1	0.5	0.5	0.1	0.1	0.05	0.1	0.1	0.05	0.1	0.1	0.1	0.1	0.1	0.05	0.1	0.01
Analysis Method	FUS-ICP	FUS-ICP	FUS-ICP	FUS-ICP	FUS-ICP	FUS-ICP	FUS-ICP	FUS-ICP	FUS-ICP	FUS-ICP	FUS-ICP	FUS-ICP	FUS-ICP	FUS-ICP	FUS-ICP	FUS-ICP	FUS-ICP	FUS-ICP	FUS-ICP	FUS-MS	FUS-MS	FUS-MS	FUS-MS	FUS-MS	FUS-MS	FUS-MS	FUS-MS	FUS-MS	FUS-MS	FUS-MS	FUS-MS	FUS-MS	FUS-MS	FUS-MS	FUS-MS	FUS-MS	FUS-MS	FUS-MS	FUS-MS	FUS-MS	FUS-MS	FUS-MS	FUS-MS	FUS-MS	FUS-MS	FUS-MS	FUS-MS	FUS-MS	FUS-MS
P2-C5	51.37	17.01	6.29	0.072	2.93	6.13	2.58	2.49	0.701	1.24	9.01	99.82	15	12	153	1380	1057	33	368	90	18	50	50	80	22	2	18	306	21	< 2	1	< 0.2	5	2	52	121	217	24.5	87.5	15.1	2.9	10.5	1.3	6.6	1.1	3	0.4	2.5	0.39
P1-C2	46.96	16.32	7.93	0.209	4.65	8.9	3.25	1.06	0.749	0.56	9.33	99.92	21	9	214	2427	919	38	380	170	26	70	40	70	21	2	24	193	22	< 2	1	< 0.2	7	1.9	85.4	141	285	30.6	112	20.4	3.97	13.7	1.7	7.8	1.2	3.3	0.42	2.6	0.39
SC-2	46.04	18.51	8.51	0.2	3.05	7.1	3.82	0.92	0.854	0.64	10.49	100.1	12	9	180	1923	649	41	411	40	28	50	30	70	23	1	18	685	22	< 2	1.1	< 0.2	7	2.1	117	147	352	35.3	127	22.3	4.4	14.9	1.8	8.5	1.4	3.6	0.48	2.9	0.44
CS-1	67.78	9.41	3.55	0.036	1.83	6.51	1.03	2	0.381	0.13	7.22	99.86	12	4	196	935	575	17	178	90	9	30	20	40	14	1	6	144	10	< 2	0.5	< 0.2	3	1.2	16.6	53.4	104	11.8	43.5	7.6	1.6	5.5	0.7	3.4	0.6	1.6	0.22	1.4	0.2
[truncated: 8 more columns]

## Sheet: QC (3)
Report Number: A16-00440
Report Date: 10/2/2016
Analyte Symbol	SiO2	Al2O3	Fe2O3(T)	MnO	MgO	CaO	Na2O	K2O	TiO2	P2O5	LOI	Total	Sc	Be	V	Ba	Sr	Y	Zr	Cr	Co	Ni	Cu	Zn	Ga	Ge	As	Rb	Nb	Mo	Ag	In	Sn	Sb	Cs	La	Ce	Pr	Nd	Sm	Eu	Gd	Tb	Dy	Ho	Er	Tm	Yb	Lu
Unit Symbol	%	%	%	%	%	%	%	%	%	%	%	%	ppm	ppm	ppm	ppm	ppm	ppm	ppm	ppm	ppm	ppm	ppm	ppm	ppm	ppm	ppm	ppm	ppm	ppm	ppm	ppm	ppm	ppm	ppm	ppm	ppm	ppm	ppm	ppm	ppm	ppm	ppm	ppm	ppm	ppm	ppm	ppm	ppm
Detection Limit	0.01	0.01	0.01	0.001	0.01	0.01	0.01	0.01	0.001	0.01		0.01	1	1	5	2	2	1	2	20	1	20	10	30	1	1	5	2	1	2	0.5	0.2	1	0.5	0.5	0.1	0.1	0.05	0.1	0.1	0.05	0.1	0.1	0.1	0.1	0.1	0.05	0.1	0.01
Analysis Method	FUS-ICP	FUS-ICP	FUS-ICP	FUS-ICP	FUS-ICP	FUS-ICP	FUS-ICP	FUS-ICP	FUS-ICP	FUS-ICP	FUS-ICP	FUS-ICP	FUS-ICP	FUS-ICP	FUS-ICP	FUS-ICP	FUS-ICP	FUS-ICP	FUS-ICP	FUS-MS	FUS-MS	FUS-MS	FUS-MS	FUS-MS	FUS-MS	FUS-MS	FUS-MS	FUS-MS	FUS-MS	FUS-MS	FUS-MS	FUS-MS	FUS-MS	FUS-MS	FUS-MS	FUS-MS	FUS-MS	FUS-MS	FUS-MS	FUS-MS	FUS-MS	FUS-MS	FUS-MS	FUS-MS	FUS-MS	FUS-MS	FUS-MS	FUS-MS	FUS-MS
NIST 694 Meas	11.22	1.94	0.76	0.01	0.35	43.59	0.86	0.53	0.12	30.22					1649
NIST 694 Cert	11.2	1.8	0.79	0.0116	0.33	43.6	0.86	0.51	0.11	30.2					1740
DNC-1 Meas	47.28	18.82	9.98	0.15	10.21	11.27	1.91	0.22	0.5	0.07			32		159	105	142	16	34	290	55	260	100	70	14											3.8			5.5		0.58							2
DNC-1 Cert	47.15	18.34	9.97	0.150	10.13	11.49	1.890	0.234	0.480	0.070			31		148	118	144.0	18.0	38	270	57	247	100	70	15											3.6			5.20		0.59							2.0
GBW 07113 Meas	73.15	13.04	3.19	0.14	0.14	0.58	2.48	5.41	0.28	0.03			5	4	8	497	40	47	405
GBW 07113 Cert	72.8	13	3.21	0.14	0.16	0.59	2.57	5.43	0.3	0.05			5	4	5	506	43	43	403
LKSD-3 Meas																					32	50	40	160			26	75	8	3	3.2		3	1.4	2.5	48.8	91.4		44	8.1	1.4			5.2				2.9	< 0.01
LKSD-3 Cert																					30	47	35	152			27	78	8	2	2.7		3	1.3	2.3	52	90		44	8	1.5			4.9				2.7	0.4
TDB-1 Meas																				250		100	340	160				22								16.8	39.3		23.8		2							3.3
TDB-1 Cert																				251		92	323	155				23								17	41		23		2.1							3.4
W-2a Meas	52.18	15.66	10.82	0.17	6.43	10.79	2.19	0.61	1.09	0.13			35	< 1	271	171	194	20	85	100	44	80	110	90	18	2	< 5	20	8	< 2	1				1	10.6	24.1		13	3.4			0.6		0.8	2.4	0.35	2.1	0.31
W-2a Cert	52.4	15.4	10.7	0.163	6.37	10.9	2.14	0.626	1.06	0.13			36	1.3	262	182	190	24	94	92	43	70	110	80	17	1	1.2	21	7.9	0.6	0.046				0.99	10	23		13	3.3			0.63		0.76	2.5	0.38	2.1	0.33
DTS-2b Meas																				> 10000	125	3780
DTS-2b Cert																				15500	120	3780
SY-4 Meas	51.15	21.03	6.26	0.11	0.53	8.26	7.03	1.67	0.29	0.13			1	3	9	350	1217	123	525
SY-4 Cert	49.9	20.69	6.21	0.108	0.54	8.05	7.10	1.66	0.287	0.131			1.1	2.6	8.0	340	1191	119	517
CTA-AC-1 Meas																					< 1		50	40												> 2000	> 3000		1090	156	43.3	125	13.5					11	1.06
CTA-AC-1 Cert																					2.72		54.0	38.0												2176	3326		1087	162	46.7	124	13.9					11.4	1.08
BIR-1a Meas	47.6	15	11.05	0.17	9.51	13.21	1.78	0.02	0.93	0.01			43	< 1	330	7	102	14	15	400	51	180	130		18												1.9		2.7	1.3	0.56	1.8						1.7	0.32
BIR-1a Cert	47.96	15.50	11.30	0.175	9.700	13.30	1.82	0.030	0.96	0.021			44	0.58	310	6	110	16	18	370	52	170	125		16												1.9		2.5	1.1	0.55	2.0						1.7	0.3
NCS DC86312 Meas																																				> 2000	177		1570			233	32	183	33.7	99.4	13.5	83.1	11.7
NCS DC86312 Cert																																				2360	190		1600			225.0	34.6	183	36	96.2	15.1	87.79	11.96
NCS DC70009 (GBW07241) Meas																					3		940	100	16	10	64	474			2	1.5	> 1000	2.8	38.3	22.2	54.8	7.6	30.7	11.3		13.8	3.1	19.3	4.2	12.4	2.1	13.9	2
NCS DC70009 (GBW07241) Cert																					3.7		960	100	16.5	11.2	69.9	500			1.8	1.3	1701	3.1	41	23.7	60.3	7.9	32.9	12.5		14.8	3.3	20.7	4.5	13.4	2.2	14.9	2.4
OREAS 100a (Fusion) Meas																					18		160							24						245	423	45.8	138	21.8	3.5	22.7	3.7	22.5	4.5	13.4	2.18	14	2
OREAS 100a (Fusion) Cert																					18.1		169							24.1						260	463	47.1	152	23.6	3.71	23.6	3.80	23.2	4.81	14.9	2.31	14.9	2.26
OREAS 101a (Fusion) Meas																					50		460							22						812	1420	130	396	50.5	8.29			31.9	6.6	19.5	2.7	17.1	2.54
OREAS 101a (Fusion) Cert																					48.8		434							21.9						816	1396	134	403	48.8	8.06			33.3	6.46	19.5	2.90	17.5	2.66
OREAS 101b (Fusion) Meas																					45		430							21						857	1390	137	407	49	8.04		5.7	34.1	6.7	20	2.92	19	2.72
OREAS 101b (Fusion) Cert																					47		416							20.9						789	1331	127	378	48	7.77		5.37	32.1	6.34	18.7	2.66	17.6	2.58
OREAS 101b (Fusion) Meas																					44		420							20						801		126	376				5.3	31.8	6.3	18.8	2.73	18	2.52
OREAS 101b (Fusion) Cert																					47		416							20.9						789		127	378				5.37	32.1	6.34	18.7	2.66	17.6	2.58
JR-1 Meas																					1	< 20	< 10		18		15	255	16	4	2	< 0.2	3	1.3	19	18.9	44.9	5.8	23.5	5.9	0.3	5.5	1	6.2			0.68	4.6	0.71
JR-1 Cert																					0.83	1.67	2.68		16.1		16.3	257	15.2	3.25	0.031	0.028	2.86	1.19	20.8	19.7	47.2	5.58	23.3	6.03	0.30	5.06	1.01	5.69			0.67	4.55	0.71
SARM 3 Meas																													962
SARM 3 Cert																													978
TA-3 Orig	42.84	16.79	6.6	0.121	2.26	8.2	0.44	6.46	0.648	0.44	13.86	98.65	9	14	162	3407	808	37	376	40	18	30	240	140	20	1	28	385	38	< 2	1	< 0.2	6	2.4	19.7	179	334	34.1	116	19.9	3.97	13.3	1.6	8.1	1.3	3.4	0.44	2.7	0.39
TA-3 Dup	42.64	16.89	6.65	0.124	2.27	8.09	0.44	6.45	0.659	0.43	13.86	98.49	9	14	161	3392	816	38	380	40	18	30	240	140	20	1	29	384	37	< 2	1	< 0.2	6	2.4	19.7	181	340	34.9	118	19.9	3.88	13.7	1.7	8.1	1.3	3.4	0.43	2.7	0.38
Method Blank																				< 20	< 1	< 20	< 10	< 30	< 1	< 1	< 5	< 2	< 1	< 2	< 0.5	< 0.2	< 1	< 0.5	< 0.5	< 0.1	< 0.1	< 0.05	< 0.1	< 0.1	< 0.05	< 0.1	< 0.1	< 0.1	< 0.1	< 0.1	< 0.05	< 0.1	< 0.01
Method Blank																				< 20	< 1	< 20	< 10	< 30	< 1	< 1	< 5	< 2	< 1	< 2	< 0.5	< 0.2	< 1	< 0.5	< 0.5	< 0.1	< 0.1	< 0.05	< 0.1	< 0.1	< 0.05	< 0.1	< 0.1	< 0.1	< 0.1	< 0.1	< 0.05	< 0.1	< 0.01
[truncated: 8 more columns]

## Sheet: Results (4)
Report Number: A14-03360
Report Date: 30/5/2014
Analyte Symbol	SiO2	Al2O3	Fe2O3(T)	MnO	MgO	CaO	Na2O	K2O	TiO2	P205	LOI	Total	Sc	Be	V	Cr	Co	Ni	Cu	Zn	Ga	Ge	As	Rb	Sr	Y	Zr	Nb	Mo	Ag	In	Sn	Sb	Cs	Ba	La	Ce	Pr	Nd	Sm	Eu	Gd	Tb	Dy	Ho	Er	Tm	Yb	Lu
Unit Symbol	%	%	%	%	%	%	%	%	%	%	%	%	ppm	ppm	ppm	ppm	ppm	ppm	ppm	ppm	ppm	ppm	ppm	ppm	ppm	ppm	ppm	ppm	ppm	ppm	ppm	ppm	ppm	ppm	ppm	ppm	ppm	ppm	ppm	ppm	ppm	ppm	ppm	ppm	ppm	ppm	ppm	ppm	ppm
Detection Limit	0.01	0.01	0.01	0.001	0.01	0.01	0.01	0.01	0.001	0.01		0.01	1	1	5	20	1	20	10	30	1	1	5	2	2	2	4	1	2	0.5	0.2	1	0.5	0.5	3	0.1	0.1	0.05	0.1	0.1	0.05	0.1	0.1	0.1	0.1	0.1	0.05	0.1	0.04
Analysis Method	FUS-ICP	FUS-ICP	FUS-ICP	FUS-ICP	FUS-ICP	FUS-ICP	FUS-ICP	FUS-ICP	FUS-ICP	FUS-ICP	FUS-ICP	FUS-ICP	FUS-ICP	FUS-ICP	FUS-ICP	FUS-MS	FUS-MS	FUS-MS	FUS-MS	FUS-MS	FUS-MS	FUS-MS	FUS-MS	FUS-MS	FUS-ICP	FUS-ICP	FUS-ICP	FUS-MS	FUS-MS	FUS-MS	FUS-MS	FUS-MS	FUS-MS	FUS-MS	FUS-ICP	FUS-MS	FUS-MS	FUS-MS	FUS-MS	FUS-MS	FUS-MS	FUS-MS	FUS-MS	FUS-MS	FUS-MS	FUS-MS	FUS-MS	FUS-MS	FUS-MS
NCR4	49.61	14.6	5.88	0.07	1.74	9.37	2.46	1.51	0.671	0.32	13.2	99.43	12	8	126	< 20	18	20	40	80	16	2	12	112	973	28	292	17	< 2	1.7	< 0.2	5	1	53.6	1691	99.9	192	22.4	83.3	14.3	2.86	9.3	1.1	5.7	1	2.6	0.33	2.1	0.36
C2-SC	56.68	18.05	4.56	0.087	1.03	3.01	1.98	6.37	0.596	0.12	6.8	99.27	6	16	118	< 20	7	< 20	10	70	19	2	34	414	1102	34	530	32	< 2	2.8	< 0.2	7	3.1	46.3	1467	160	293	32.5	111	18.1	3.45	10.9	1.5	7.2	1.2	3.3	0.46	2.9	0.44
C5-SC	51.87	14.24	7.15	0.164	5.11	9.57	3.21	3.4	0.671	0.15	3.47	99.01	28	6	198	150	22	50	20	60	14	2	8	473	1426	20	203	9	< 2	1.1	< 0.2	5	0.6	45.9	1965	57.6	118	15.3	61.3	11.9	2.81	8	1	4.6	0.8	1.9	0.25	1.6	0.26
[truncated: 8 more columns]

## Sheet: QC (4)
Report Number: A14-03360
Report Date: 30/5/2014
Analyte Symbol	SiO2	Al2O3	Fe2O3(T)	MnO	MgO	CaO	Na2O	K2O	TiO2	P205	LOI	Total	Sc	Be	V	Ba	Sr	Y	Zr	Cr	Co	Ni	Cu	Zn	Ga	Ge	As	Rb	Nb	Mo	Ag	In	Sn	Sb	Cs	La	Ce	Pr	Nd	Sm	Eu	Gd	Tb	Dy	Ho	Er	Tm	Yb	Lu
Unit Symbol	%	%	%	%	%	%	%	%	%	%	%	%	ppm	ppm	ppm	ppm	ppm	ppm	ppm	ppm	ppm	ppm	ppm	ppm	ppm	ppm	ppm	ppm	ppm	ppm	ppm	ppm	ppm	ppm	ppm	ppm	ppm	ppm	ppm	ppm	ppm	ppm	ppm	ppm	ppm	ppm	ppm	ppm	ppm
Detection Limit	0.01	0.01	0.01	0.001	0.01	0.01	0.01	0.01	0.001	0.01		0.01	1	1	5	3	2	2	4	20	1	20	10	30	1	1	5	2	1	2	0.5	0.2	1	0.5	0.5	0.1	0.1	0.05	0.1	0.1	0.05	0.1	0.1	0.1	0.1	0.1	0.05	0.1	0.04
Analysis Method	FUS-ICP	FUS-ICP	FUS-ICP	FUS-ICP	FUS-ICP	FUS-ICP	FUS-ICP	FUS-ICP	FUS-ICP	FUS-ICP	FUS-ICP	FUS-ICP	FUS-ICP	FUS-ICP	FUS-ICP	FUS-ICP	FUS-ICP	FUS-ICP	FUS-ICP	FUS-MS	FUS-MS	FUS-MS	FUS-MS	FUS-MS	FUS-MS	FUS-MS	FUS-MS	FUS-MS	FUS-MS	FUS-MS	FUS-MS	FUS-MS	FUS-MS	FUS-MS	FUS-MS	FUS-MS	FUS-MS	FUS-MS	FUS-MS	FUS-MS	FUS-MS	FUS-MS	FUS-MS	FUS-MS	FUS-MS	FUS-MS	FUS-MS	FUS-MS	FUS-MS
DH-1a Meas
DH-1a Cert
NIST 694 Meas	11.6	1.93	0.74	0.013	0.34	42.78	0.88	0.55	0.119	30.24					1664
NIST 694 Cert	11.2	1.8	0.79	0.0116	0.33	43.6	0.86	0.51	0.11	30.2					1740
DNC-1 Meas	47.15	18.64	9.91	0.146	10.05	11.42	1.92	0.22	0.486	0.06			31		157	108	147	15	34	260	57	250	100	70												3.9			5.2		0.6							2
DNC-1 Cert	47.15	18.34	9.97	0.150	10.13	11.49	1.890	0.234	0.480	0.070			31		148	118	144.0	18.0	38	270	57	247	100	70												3.6			5.20		0.59							2.0
GBW 07113 Meas	72.84	12.96	3.25	0.144	0.14	0.6	2.5	5.45	0.286	0.03			5	4	< 5	505	42	45	397
GBW 07113 Cert	72.8	13	3.21	0.14	0.16	0.59	2.57	5.43	0.3	0.05			5	4	5	506	43	43	403
LKSD-3 Meas																					30	50	30					73		< 2			3	0.7	2.3	49.7	92.1		43.5	8.1	1.48			4.8				2.7	0.41
LKSD-3 Cert																					30	47	35					78		2			3	1.3	2.3	52	90		44	8	1.5			4.9				2.7	0.4
W-2a Meas	52.62	15.31	10.87	0.166	6.28	11.08	2.23	0.63	1.077	0.12			35	< 1	278	174	198	19	86		42	60	100		17	2				< 2	< 0.5					10.4	22.3		12.2	3.2	1.06		0.6	3.8	0.8			2.1
W-2a Cert	52.4	15.4	10.7	0.163	6.37	10.9	2.14	0.626	1.06	0.13			36	1.3	262	182	190	24	94		43	70	110		17	1				0.6	0.046					10	23		13	3.3	1		0.63	3.6	0.76			2.1
SY-4 Meas	49.9	20.53	6.16	0.107	0.5	8.16	6.93	1.67	0.287	0.12			< 1	3	7	345	1187	116	527
SY-4 Cert	49.9	20.69	6.21	0.108	0.54	8.05	7.10	1.66	0.287	0.131			1.1	2.6	8.0	340	1191	119	517
CTA-AC-1 Meas																							60													> 2000	> 3000		1140	168	45.7	124	15					10.8	1.1
CTA-AC-1 Cert																							54.0													2176	3326		1087	162	46.7	124	13.9					11.4	1.08
BIR-1a Meas	48.24	15.7	11.45	0.173	9.64	13.5	1.85	0.02	0.971	0.02			44	< 1	340	10	112	14	14	380	53	170	130	80	15														2.5	1	0.54	1.8						1.7
BIR-1a Cert	47.96	15.50	11.30	0.175	9.700	13.30	1.82	0.030	0.96	0.021			44	0.58	310	6	110	16	18	370	52	170	125	70	16														2.5	1.1	0.55	2.0						1.7
NCS DC86312 Meas																																				> 2000	175		1560			227	34.2	183	35.5	95.9	14.3	87.1	11.9
NCS DC86312 Cert																																				2360	190		1600			225.0	34.6	183	36	96.2	15.1	87.79	11.96
ZW-C Meas																													186
ZW-C Cert																													198
NCS DC70014 Meas																					25	70	2600	7400	25					> 100	16.7			180		45.5	87.5	10.2	39	7.9	1.75	7.2	1.2	6.6	1.3	3.4	0.53	3.5	0.49
NCS DC70014 Cert																					26	70	2600	7400	25.2					270	16.7			180		45.3	87.0	10.8	39.9	8.0	1.8	7.4	1.1	6.7	1.3	3.5	0.57	3.3	0.50
NCS DC70009 (GBW07241) Meas																							970		16	11	73	499				1.3	> 1000		42.2	22.4	55.8	7.46	30.6	12.4		14.6	3.3	20.7	4.3	13	2.3	16.2
NCS DC70009 (GBW07241) Cert																							960		16.5	11.2	69.9	500				1.3	1701		41	23.7	60.3	7.9	32.9	12.5		14.8	3.3	20.7	4.5	13.4	2.2	14.9
OREAS 100a (Fusion) Meas																					18		180							26						270	481	47.1	153	24.9	3.77		3.9	24.1	5.2	15.2	2.42	15.9	2.29
OREAS 100a (Fusion) Cert																					18.1		169							24.1						260	463	47.1	152	23.6	3.71		3.80	23.2	4.81	14.9	2.31	14.9	2.26
OREAS 101a (Fusion) Meas																					49		440							22						816	1390	131	394	50.6	7.98		5.5	32.2	6.6	19.2	2.97	18.7	2.58
OREAS 101a (Fusion) Cert																					48.8		434							21.9						816	1396	134	403	48.8	8.06		5.92	33.3	6.46	19.5	2.90	17.5	2.66
JR-1 Meas																						< 20		30	17		17	259	14	3	< 0.5	< 0.2			21	20.1	47.6	5.87	23.7	6.1	0.3		1.1				0.7	4.8	0.7
JR-1 Cert																						1.67		30.6	16.1		16.3	257	15.2	3.25	0.031	0.028			20.8	19.7	47.2	5.58	23.3	6.03	0.30		1.01				0.67	4.55	0.71
SARM 3 Meas																													979
SARM 3 Cert																													978
CB Orig	47.19	16.94	9.89	0.19	3	6.49	3.97	0.88	0.918	0.61	9.72	99.78	13	15	272	1985	1066	46	502	< 20	31	40	160	100	22	2	27	549	35	< 2	2.9	< 0.2	6	1.3	35.4	208	395	44.3	157	26.7	5.42	17.1	2.1	9.8	1.6	4.2	0.52	3	0.46
CB Dup	46.9	16.98	9.86	0.189	2.96	6.47	3.96	0.87	0.918	0.62	9.72	99.45	13	15	274	1970	1074	47	505	< 20	32	40	170	110	22	2	31	581	35	< 2	2.6	< 0.2	6	1.4	34.8	202	382	42.8	155	26.1	5.32	16.4	2	9.9	1.6	4.1	0.52	3.1	0.46
Method Blank																				< 20	< 1	< 20	< 10	< 30	< 1	< 1	< 5	< 2	< 1	< 2	< 0.5	< 0.2	< 1	< 0.5	< 0.5	< 0.1	< 0.1	< 0.05	< 0.1	< 0.1	< 0.05	< 0.1	< 0.1	< 0.1	< 0.1	< 0.1	< 0.05	< 0.1	< 0.04
[truncated: 8 more columns]
